# Supplementary material for: Advancing Antibiotic Residue Analysis: LC-MS/MS Methodology for Ticarcillin Degradation Products in Tomato Leaves
Source: Antibiotics (Basel). 2024 Jan 29;13(2):133. doi: 10.3390/antibiotics13020133 (PMC10886401; doi:10.3390/antibiotics13020133)
Supplement: Supplementary file 1 [file antibiotics-13-00133-s001.zip]

Archive with 1 entries (1 files):
- antibiotics-2778219-supplementary.pdf
